# Supplementary material for: Quality of Life and Mental Health in COVID-ARDS Survivors After V-V ECMO Support: Results from the Freiburg ECMO Outcome Study (FEOS)
Source: J Clin Med. 2025 Mar 24;14(7):2206. doi: 10.3390/jcm14072206 (PMC11989409; doi:10.3390/jcm14072206)
Supplement: Supplementary file 1 [file jcm-14-02206-s001.zip]

Archive with 1 entries (1 files):
- jcm-3520032-supplementary.pdf
